# Supplementary material for: Polo-like kinase 1 suppresses lung adenocarcinoma immunity through necroptosis
Source: Oncol Res. 2023 Sep 15;31(6):937–53. doi: 10.32604/or.2023.030933 (PMC10513947; doi:10.32604/or.2023.030933)
Supplement: Supplementary Table 1 [file OncolRes-31-30933-s001.xlsx]

## Sheet: Supplementary Table 1. Baseline
Supplementary Table 1. Baseline information table
Characteristic	Low expression of PLK1	High expression of PLK1	p
n	256	257
T stage, n (%)			< 0.001
T1	106 (20.8%)	62 (12.2%)
T2	121 (23.7%)	155 (30.4%)
T3	19 (3.7%)	28 (5.5%)
T4	9 (1.8%)	10 (2%)
N stage, n (%)			0.006
N0	181 (36.1%)	149 (29.7%)
N1	38 (7.6%)	57 (11.4%)
N2	30 (6%)	44 (8.8%)
N3	0 (0%)	2 (0.4%)
M stage, n (%)			0.023
M0	171 (46.3%)	173 (46.9%)
M1	6 (1.6%)	19 (5.1%)
Pathologic stage, n (%)			< 0.001
Stage I	161 (31.9%)	113 (22.4%)
Stage II	47 (9.3%)	74 (14.7%)
Stage III	36 (7.1%)	48 (9.5%)
Stage IV	7 (1.4%)	19 (3.8%)
Gender, n (%)			< 0.001
Female	157 (30.6%)	119 (23.2%)
Male	99 (19.3%)	138 (26.9%)
Race, n (%)			0.903
Asian	3 (0.7%)	4 (0.9%)
Black or African American	27 (6.1%)	25 (5.6%)
White	200 (44.8%)	187 (41.9%)
Age, n (%)			0.107
<=65	111 (22.5%)	127 (25.7%)
>65	139 (28.1%)	117 (23.7%)
Smoker, n (%)			0.047
No	45 (9%)	29 (5.8%)
Yes	202 (40.5%)	223 (44.7%)
Primary therapy outcome, n (%)			0.112
PD	26 (6.1%)	42 (9.9%)
SD	20 (4.7%)	17 (4%)
PR	2 (0.5%)	4 (0.9%)
CR	168 (39.4%)	147 (34.5%)
Residual tumor, n (%)			0.171
R0	169 (46.8%)	175 (48.5%)
R1	7 (1.9%)	6 (1.7%)
R2	0 (0%)	4 (1.1%)
Age, median (IQR)	67 (60, 74)	65 (58, 72)	0.011
