# Supplementary material for: Polo-like kinase 1 suppresses lung adenocarcinoma immunity through necroptosis
Source: Oncol Res. 2023 Sep 15;31(6):937–53. doi: 10.32604/or.2023.030933 (PMC10513947; doi:10.32604/or.2023.030933)
Supplement: Supplementary Table 2 [file OncolRes-31-30933-s002.xlsx]

## Sheet: Supplementary Table 2
Supplementary Table 2. Abs(log2FoldChange) top 500 differential genes
gene_id	abs(log2FoldChange)	log2FoldChange	pvalue	p.adj
PGC	4.55455	-4.55456	2.33e-66	9.49e-64
PCSK2	4.37959	-4.37959	9.35e-60	3.12e-57
CNMD	3.66964	-3.66964	7.45e-29	7.68e-27
GKN2	3.62189	-3.62189	5.52e-53	1.53e-50
LINC00940	3.32908	-3.32908	2.92e-48	7.15e-46
SCGB3A1	3.09628	-3.09628	7.81e-47	1.78e-44
MIR670HG	3.0465	-3.0465	9.42e-10	1.14e-08
AC005307.1	2.97593	-2.97593	4.04e-21	2.08e-19
SCGB3A2	2.81511	-2.81511	1.82e-42	3.72e-40
SLC10A2	2.80911	-2.80911	2.28e-16	6.89e-15
PRB4	2.8052	-2.8052	3.29e-08	3.13e-07
EDN3	2.78592	-2.78592	2.51e-31	3e-29
LINC00332	2.75685	-2.75685	1.15e-21	6.23e-20
CHIA	2.70473	-2.70473	6.57e-42	1.31e-39
PRB1	2.69707	-2.69707	1.16e-05	7.15e-05
LINC01332	2.64016	-2.64016	4.08e-07	3.25e-06
AC236972.3	2.5527	-2.5527	1.62e-39	2.91e-37
SERPIND1	2.52111	-2.52111	2.46e-34	3.42e-32
AC091286.1	2.51922	-2.51922	1.94e-17	6.64e-16
ELANE	2.51685	-2.51685	8.36e-41	1.61e-38
C16orf89	2.48711	-2.48711	2.35e-59	7.74e-57
BX510359.5	2.48049	-2.4805	1.12e-11	1.8e-10
CEACAM8	2.46455	-2.46455	8.99e-31	1.05e-28
AC018742.1	2.43409	-2.43409	3.56e-19	1.5e-17
WIF1	2.39972	-2.39972	5.01e-29	5.21e-27
SLC6A18	2.36871	-2.36871	2.84e-15	7.42e-14
WFDC5	2.36622	-2.36622	1.31e-14	3.13e-13
CHIAP2	2.35079	-2.35079	5.31e-19	2.19e-17
AC078899.4	2.34679	-2.34679	3.38e-15	8.74e-14
AC010998.3	2.33743	-2.33743	1.55e-18	6.04e-17
SEC14L3	2.31835	-2.31835	1.08e-27	1.02e-25
CYP4B1	2.29285	-2.29285	2.45e-42	5e-40
MUCL3	2.27081	-2.27082	1.65e-28	1.66e-26
PEBP4	2.25316	-2.25316	2.6e-35	3.78e-33
REG1A	2.25246	-2.25246	7.38e-09	7.77e-08
LINC02512	2.21308	-2.21308	1.51e-15	4.1e-14
PLA2G1B	2.21155	-2.21155	9.3e-34	1.24e-31
RN7SL8P	2.21128	-2.21128	3.4e-30	3.76e-28
LINC01331	2.19386	-2.19386	1.26e-10	1.74e-09
SCGB1A1	2.17698	-2.17698	4.92e-18	1.82e-16
AZU1	2.13915	-2.13915	9.07e-34	1.22e-31
SUSD2	2.13869	-2.13869	6.97e-47	1.59e-44
HCN1	2.13249	-2.13249	1.21e-19	5.35e-18
SFTA1P	2.13155	-2.13155	3.91e-47	9.09e-45
CYP4Z2P	2.12325	-2.12325	4.32e-29	4.52e-27
LINC02772	2.11392	-2.11392	9e-28	8.54e-26
CD300LG	2.11078	-2.11078	3.55e-28	3.49e-26
HSD17B13	2.10748	-2.10748	2.15e-37	3.6e-35
RNA5SP300	2.10315	-2.10315	0.00341	0.012285
CASR	2.08906	-2.08906	5.23e-16	1.5e-14
AL445430.2	2.05599	-2.05599	5.93e-14	1.29e-12
SSXP10	2.05479	-2.05479	7.18e-11	1.03e-09
LHFPL3-AS2	2.04789	-2.04789	8.24e-29	8.44e-27
AC104581.1	2.04466	-2.04466	4.66e-28	4.56e-26
HTR3C	2.04233	-2.04233	2.63e-20	1.24e-18
AC007406.4	2.04089	-2.04089	1.03e-13	2.16e-12
ADAMTS7P3	2.03511	-2.03511	8.9e-37	1.41e-34
CPB2	2.0335	-2.0335	3.09e-22	1.77e-20
CST5	2.03247	-2.03247	1.02e-34	1.45e-32
AC079466.1	2.03101	-2.03101	2.62e-07	2.15e-06
LHFPL3-AS1	2.02901	-2.02901	6.1e-20	2.78e-18
AL162511.1	2.02686	-2.02686	1.39e-35	2.04e-33
AP003385.4	2.01861	-2.01861	1.07e-22	6.41e-21
RXFP2	2.01786	-2.01786	6.53e-16	1.86e-14
LINC01108	2.01751	-2.01752	1.11e-16	3.51e-15
AL731892.1	2.01227	-2.01227	1.44e-18	5.64e-17
NT5C1A	2.01189	-2.01189	1.13e-20	5.56e-19
CLDN2	2.00516	-2.00516	2.22e-18	8.49e-17
ADRA1A	2.00049	-2.00049	1.07e-26	9.35e-25
HSD17B6	1.9938	-1.9938	3.76e-51	9.86e-49
AC005090.1	1.98097	-1.98097	4.74e-05	0.00026
MIA	1.98056	-1.98056	8.57e-22	4.7e-20
PTPRD-AS2	1.9796	-1.9796	1.56e-10	2.13e-09
HAND1	1.97278	-1.97278	1.24e-11	1.98e-10
HP	1.97174	-1.97174	9.58e-21	4.75e-19
BNIP3P7	1.96748	-1.96748	0.000103	0.000527
AL136369.1	1.95363	-1.95363	2.34e-11	3.58e-10
AC064805.2	1.94266	-1.94266	1.6e-12	2.87e-11
AC010998.1	1.94037	-1.94037	3.46e-23	2.16e-21
MEGF11	1.9397	-1.9397	5.12e-23	3.16e-21
RPL26P30	1.93622	-1.93622	8.67e-44	1.84e-41
CA10	1.92369	-1.92369	2.6e-10	3.43e-09
MS4A15	1.92224	-1.92224	6.47e-19	2.64e-17
F11	1.91894	-1.91894	3.03e-20	1.42e-18
CACNA2D2	1.91648	-1.91648	4.42e-36	6.72e-34
SHISA3	1.90402	-1.90402	4.82e-17	1.58e-15
AL392003.2	1.90293	-1.90293	3.36e-08	3.19e-07
ADH1B	1.90064	-1.90064	2.3e-31	2.76e-29
RNU1-38P	1.90046	-1.90046	1.43e-14	3.4e-13
AC016813.1	1.89993	-1.89993	2.55e-13	5.14e-12
SFTPD	1.89619	-1.89619	4.8e-32	6e-30
AL035670.1	1.88841	-1.88841	4.31e-09	4.69e-08
SFTPC	1.8804	-1.8804	8.91e-15	2.17e-13
PROS2P	1.87236	-1.87236	1.76e-11	2.74e-10
AP002358.1	1.85739	-1.85739	1.62e-15	4.36e-14
AC090707.1	1.85735	-1.85735	0.00011	0.000558
THAP12P5	1.85364	-1.85364	8.13e-09	8.5e-08
LINC02617	1.85064	-1.85064	3.54e-10	4.59e-09
ABCC12	1.84891	-1.84891	6.86e-19	2.79e-17
LRRC36	1.84582	-1.84582	3.5e-37	5.67e-35
RNU6-247P	1.84499	-1.84499	8.77e-18	3.14e-16
DYNLT3P1	1.84147	-1.84147	9.52e-05	0.000489
BX005040.1	1.83308	-1.83308	1.69e-08	1.68e-07
AC130404.1	1.82933	-1.82933	1.72e-05	0.000102
GFRA1	1.82643	-1.82643	3.74e-41	7.3e-39
AC023509.2	1.8136	-1.8136	1.08e-40	2.02e-38
ZNF385B	1.79503	-1.79503	5.28e-27	4.77e-25
ATP13A4-AS1	1.79496	-1.79496	1.79e-16	5.49e-15
ECRG4	1.79285	-1.79285	6.2e-25	4.62e-23
DSCAM-AS1	1.79222	-1.79222	0.000137	0.000681
HPSE2	1.7881	-1.7881	2.98e-35	4.31e-33
PTCSC3	1.78803	-1.78803	1.58e-27	1.47e-25
CYP4A26P	1.78734	-1.78734	2.55e-08	2.47e-07
AC007159.1	1.78325	-1.78325	0.00098	0.004024
LGI3	1.78158	-1.78158	3.86e-17	1.28e-15
AC110741.1	1.77512	-1.77512	9.05e-15	2.2e-13
SLC46A2	1.77419	-1.77419	6.54e-28	6.3e-26
IGLV8OR8-1	1.77117	-1.77117	2.07e-16	6.26e-15
AL354861.3	1.77007	-1.77007	1.75e-17	6.05e-16
SCTR	1.76932	-1.76932	6.9e-27	6.13e-25
GLB1L3	1.76833	-1.76833	7.93e-15	1.94e-13
PRG4	1.76543	-1.76543	2.74e-29	2.89e-27
FOXL3	1.76354	-1.76354	0.000193	0.00093
HS3ST4	1.76198	-1.76198	3.14e-11	4.73e-10
AL353770.4	1.76145	-1.76145	1.45e-09	1.71e-08
MIR3135B	1.75589	-1.75589	3.61e-12	6.21e-11
AC106785.2	1.75411	-1.75411	1.83e-05	0.000108
WFDC12	1.74697	-1.74697	6.77e-15	1.68e-13
TMEM132D	1.74557	-1.74557	1.94e-14	4.51e-13
MAS1L	1.74449	-1.74449	4.56e-16	1.32e-14
AC100781.1	1.7438	-1.7438	0.000322	0.001479
RXRG	1.73834	-1.73834	1.63e-24	1.17e-22
RPL13AP17	1.73192	-1.73192	8.4e-16	2.36e-14
LINC02231	1.73022	-1.73023	2.14e-08	2.1e-07
AP000859.1	1.72981	-1.72981	5.6e-08	5.13e-07
CRYM	1.72954	-1.72954	1.29e-25	1.01e-23
HHATL	1.72804	-1.72804	2.46e-13	4.95e-12
SERPINA7	1.72591	-1.72591	2.72e-05	0.000156
AC138474.1	1.72438	-1.72438	1.74e-11	2.72e-10
MIR34B	1.72418	-1.72418	3.6e-06	2.43e-05
ITLN1	1.7241	-1.7241	2.02e-20	9.64e-19
SLC14A2-AS1	1.7225	-1.72251	2.7e-25	2.07e-23
GGTLC1	1.71969	-1.71969	8.7e-20	3.92e-18
CCKAR	1.7168	-1.7168	5.58e-06	3.63e-05
AP003064.2	1.71677	-1.71677	1.24e-18	4.91e-17
PPP1R1AP2	1.71617	-1.71617	0.017959	0.052998
TFF2	1.71128	-1.71128	5.85e-05	0.000315
AC093720.1	1.70572	-1.70572	4.05e-05	0.000225
AC104031.1	1.70564	-1.70564	3.4e-21	1.76e-19
PLA2G10	1.70386	-1.70386	4.52e-26	3.74e-24
CAV3	1.70312	-1.70312	1.73e-18	6.72e-17
PGM5P4	1.69997	-1.69997	1.28e-26	1.12e-24
AL390778.2	1.69942	-1.69943	4.38e-12	7.43e-11
AL353152.1	1.69841	-1.69841	2.94e-15	7.66e-14
SOX1	1.69417	-1.69417	0.000181	0.000878
AL356583.2	1.68856	-1.68856	5.34e-10	6.72e-09
AL357093.2	1.68841	-1.68841	1.34e-16	4.18e-15
LIPF	1.68604	-1.68604	2.91e-07	2.37e-06
AL450996.1	1.67539	-1.67539	6.58e-16	1.87e-14
AC079467.1	1.6752	-1.6752	1.55e-18	6.04e-17
CD207	1.67131	-1.67131	1.04e-18	4.13e-17
AL445493.3	1.66839	-1.66839	8.12e-27	7.14e-25
AC009336.2	1.66796	-1.66796	6.1e-14	1.33e-12
DNAI2	1.66737	-1.66737	3.03e-16	8.97e-15
LINC01612	1.66696	-1.66696	3.76e-14	8.42e-13
SLC26A9	1.66453	-1.66453	1.28e-23	8.29e-22
AL669830.1	1.66361	-1.66361	9.74e-12	1.57e-10
MYOC	1.66256	-1.66256	1.67e-21	8.91e-20
CCDC190	1.661	-1.661	1.84e-11	2.85e-10
DMBT1	1.6609	-1.6609	2.44e-16	7.33e-15
RSPO2	1.65758	-1.65758	3.41e-22	1.94e-20
SFTPB	1.65735	-1.65734	6.89e-25	5.1e-23
LRRC74B	1.65724	-1.65724	1.02e-13	2.15e-12
AL110505.1	1.65699	-1.65699	4.16e-09	4.54e-08
AC113349.1	1.65603	-1.65603	9.92e-10	1.2e-08
LINC02712	1.65087	-1.65087	1.78e-13	3.64e-12
FOLR1	1.65072	-1.65072	3.37e-30	3.75e-28
TMEM132C	1.64995	-1.64995	1.07e-17	3.79e-16
MIR34C	1.64939	-1.6494	4.79e-09	5.18e-08
CHIAP3	1.64873	-1.64873	2.18e-15	5.77e-14
AL590491.2	1.64683	-1.64683	2.94e-07	2.4e-06
AC055717.3	1.64543	-1.64543	5.31e-06	3.46e-05
CTSH	1.6452	-1.6452	7.33e-57	2.26e-54
CLEC4F	1.64467	-1.64467	6.23e-30	6.82e-28
C7	1.63892	-1.63892	1.19e-32	1.51e-30
C1QTNF7	1.63782	-1.63782	5.53e-44	1.18e-41
RN7SKP18	1.63631	-1.63631	3.31e-18	1.25e-16
C6	1.63596	-1.63597	5.48e-18	2.01e-16
MACROD2	1.63344	-1.63344	3.03e-26	2.55e-24
PLG	1.63309	-1.63309	7.49e-10	9.21e-09
MUC17	1.62947	-1.62947	0.000738	0.003118
AL356387.1	1.62842	-1.62842	0.000332	0.001522
LRRC52	1.62504	-1.62504	1.1e-14	2.64e-13
AC020911.2	1.62381	-1.62381	2.22e-12	3.9e-11
CTD-3080P12.3	1.62285	-1.62285	1.32e-09	1.57e-08
ANKRD44-AS1	1.61653	-1.61653	1.04e-20	5.12e-19
C11orf97	1.61579	-1.61579	5.33e-11	7.79e-10
ADGB	1.61561	-1.61561	4.93e-14	1.09e-12
DNAH9	1.61443	-1.61443	1.92e-13	3.93e-12
AC046195.1	1.61179	-1.61179	3.26e-13	6.46e-12
LINC02134	1.61031	-1.61031	4.98e-05	0.000272
LINC02016	1.60914	-1.60914	1.84e-11	2.86e-10
LINC02555	1.6061	-1.6061	4.86e-16	1.4e-14
AC009652.1	1.60576	-1.60576	1.43e-12	2.58e-11
AC084759.3	1.60533	-1.60533	2.11e-12	3.73e-11
SRGAP3-AS2	1.60407	-1.60407	2.82e-10	3.7e-09
RASGRF1	1.60178	-1.60178	1.58e-24	1.13e-22
C20orf85	1.59845	-1.59845	4.58e-11	6.74e-10
TMEM190	1.59639	-1.59639	1.08e-14	2.6e-13
AC141273.3	1.59183	-1.59183	2.11e-08	2.08e-07
HOPX	1.5914	-1.5914	1.3e-31	1.57e-29
LINC00906	1.59066	-1.59066	2.27e-11	3.48e-10
AC004832.1	1.58736	-1.58736	4.03e-18	1.51e-16
TSPAN19	1.58621	-1.58621	1.44e-10	1.98e-09
CYP4A11	1.58539	-1.58539	4.37e-20	2.01e-18
FAM216B	1.58509	-1.58509	1.44e-14	3.41e-13
ZNF536	1.58361	-1.58361	2.05e-19	8.84e-18
C11orf88	1.58357	-1.58357	1.41e-15	3.85e-14
C1orf87	1.5825	-1.5825	3.43e-12	5.91e-11
AC004836.1	1.58134	-1.58134	4.83e-12	8.14e-11
NAPSA	1.58017	-1.58017	6.81e-29	7.05e-27
MGC27382	1.58001	-1.58001	1.56e-17	5.4e-16
SCTR-AS1	1.57966	-1.57966	3.93e-20	1.82e-18
RNASE1	1.57939	-1.57939	2.83e-50	7.23e-48
MEG3	1.57761	-1.57761	4.76e-24	3.23e-22
FCER1A	1.57658	-1.57658	3.46e-23	2.16e-21
AC093787.1	1.57583	-1.57583	1.27e-06	9.26e-06
SLC16A11	1.57574	-1.57574	2.26e-38	3.89e-36
AL357093.1	1.5749	-1.5749	4.22e-13	8.25e-12
NWD1	1.57248	-1.57248	3.99e-18	1.5e-16
HHATL-AS1	1.57221	-1.57221	7.58e-12	1.25e-10
AL136452.1	1.56959	-1.56959	2.44e-23	1.55e-21
CDH16	1.56927	-1.56927	1.75e-10	2.37e-09
ENPP7P11	1.56917	-1.56918	3.74e-18	1.4e-16
LEFTY2	1.56912	-1.56912	5.05e-26	4.15e-24
LRRK2-DT	1.56907	-1.56907	1.09e-20	5.37e-19
TEKT1	1.56246	-1.56246	4.4e-13	8.57e-12
SLPI	1.56194	-1.56194	3.06e-26	2.57e-24
LINC01908	1.55965	-1.55965	5.2e-07	4.06e-06
LINC01088	1.55854	-1.55854	6.4e-21	3.21e-19
AC064802.1	1.5574	-1.5574	4.96e-08	4.58e-07
WFDC6	1.55621	-1.5562	8.16e-09	8.53e-08
TEX26	1.55548	-1.55548	4.53e-13	8.8e-12
NXF3	1.55421	-1.55421	2.79e-21	1.46e-19
INMT-MINDY4	1.55405	-1.55405	4.25e-19	1.78e-17
CDHR4	1.55292	-1.55291	2.72e-14	6.2e-13
INMT	1.55289	-1.55289	3.27e-37	5.36e-35
CHRNB3	1.55172	-1.55172	1.74e-12	3.11e-11
LINC01527	1.55095	-1.55095	1.44e-06	1.04e-05
MYO16-AS1	1.55082	-1.55082	4.67e-11	6.88e-10
LINC01571	1.55035	-1.55035	5.93e-08	5.41e-07
HHIP	1.54652	-1.54652	4.03e-16	1.18e-14
RGS6	1.54434	-1.54434	3.29e-17	1.1e-15
LINC00844	1.54361	-1.54361	4.25e-12	7.22e-11
AC108215.1	1.54295	-1.54295	7.05e-23	4.3e-21
SPATS1	1.54213	-1.54213	4.77e-07	3.75e-06
C6orf118	1.53681	-1.53681	7.18e-12	1.18e-10
ADAMTS8	1.53646	-1.53646	1.99e-28	1.99e-26
AL078645.1	1.53513	-1.53513	1.62e-17	5.62e-16
AC007993.2	1.53259	-1.53259	1.89e-06	1.33e-05
AC002563.1	1.53062	-1.53062	2.18e-15	5.77e-14
AC007787.2	1.52993	-1.52993	3.99e-20	1.85e-18
VEGFD	1.52836	-1.52836	6.5e-21	3.25e-19
AC005908.2	1.52783	-1.52783	1.41e-12	2.55e-11
FDCSP	1.52772	-1.52772	2.47e-16	7.42e-15
C1orf158	1.5273	-1.5273	8.78e-11	1.24e-09
AC112204.1	1.52663	-1.52663	8.28e-05	0.000432
NELL1	1.52457	-1.52457	1.72e-07	1.46e-06
AC023421.1	1.52338	-1.52338	1.69e-06	1.2e-05
LRRC71	1.52298	-1.52298	6e-15	1.5e-13
SNTN	1.52144	-1.52144	1.46e-16	4.54e-15
ADGRF5-AS1	1.52139	-1.52139	4.03e-11	6e-10
HSPD1P21	1.52012	-1.52012	1.47e-06	1.06e-05
Z82214.1	1.51741	-1.51741	5.07e-05	0.000276
RN7SL475P	1.51696	-1.51696	6.88e-05	0.000365
MC5R	1.51615	-1.51615	3.08e-14	6.96e-13
INSYN1	1.51478	-1.51478	1.62e-30	1.85e-28
PHEX-AS1	1.51463	-1.51463	1.26e-06	9.17e-06
ROBO2	1.51001	-1.51001	2.53e-32	3.2e-30
LINC02813	1.50972	-1.50972	4.21e-06	2.8e-05
AP002833.2	1.50949	-1.50949	0.003349	0.012093
AL161618.1	1.50753	-1.50753	9.78e-11	1.37e-09
CYP4A22	1.5071	-1.5071	7.63e-17	2.46e-15
ABCA8	1.50613	-1.50613	1.34e-35	1.98e-33
CFAP221	1.50548	-1.50549	4.2e-33	5.45e-31
AC055717.1	1.50462	-1.50462	2.57e-06	1.77e-05
AC141273.2	1.50225	-1.50225	6.37e-10	7.93e-09
CD1E	1.50083	-1.50083	5.81e-26	4.72e-24
HMGCS2	1.50066	-1.50066	2.06e-08	2.02e-07
C4BPA	1.50039	-1.50039	5.61e-19	2.31e-17
PLA2G4F	1.50033	-1.50033	7.47e-32	9.2e-30
DNAAF6	1.49976	-1.49976	1.24e-11	1.98e-10
TMEM212	1.4995	-1.4995	3.8e-10	4.9e-09
AC037441.1	1.49884	-1.49884	1.33e-18	5.22e-17
AC068408.1	1.49772	-1.49772	0.000187	0.000903
C22orf15	1.49612	-1.49612	6.98e-19	2.83e-17
AC112204.3	1.49544	-1.49544	4.1e-06	2.74e-05
CATSPERD	1.49377	-1.49377	1.61e-12	2.9e-11
AC027288.3	1.49325	-1.49325	2.87e-24	2.02e-22
ANKRD66	1.49206	-1.49206	2.54e-12	4.44e-11
AC108097.1	1.49191	-1.49191	1.18e-09	1.4e-08
TMEM252-DT	1.49073	-1.49073	3.03e-09	3.39e-08
LHFPL3	1.48957	-1.48957	1.88e-14	4.38e-13
C1orf141	1.4893	-1.4893	2.49e-07	2.06e-06
FAM3D	1.48788	-1.48788	4.5e-15	1.14e-13
TCTE1	1.48683	-1.48682	9.3e-15	2.25e-13
SPATA18	1.48662	-1.48662	1.42e-29	1.53e-27
AC024257.1	1.48617	-1.48617	1.67e-16	5.16e-15
VWA3A	1.48605	-1.48605	3.41e-14	7.68e-13
ERICH3	1.48594	-1.48594	2.48e-11	3.78e-10
AL162408.1	1.48551	-1.48551	8.16e-12	1.33e-10
AC090001.1	1.48493	-1.48493	1.42e-17	4.94e-16
AL590483.3	1.48237	-1.48237	1.42e-06	1.03e-05
AC005100.1	1.48161	-1.48161	3.46e-07	2.78e-06
LCN6	1.48042	-1.48042	6.38e-20	2.9e-18
SLC25A47P1	1.47609	-1.47609	6.58e-08	5.96e-07
AC005884.1	1.47555	-1.47555	6.97e-27	6.18e-25
AC104809.1	1.47511	-1.47511	2.68e-11	4.08e-10
SOX14	1.47426	-1.47426	0.000592	0.002561
LINC00682	1.47351	-1.47351	1.52e-05	9.17e-05
FOXI2	1.47282	-1.47282	1.02e-16	3.23e-15
AC011944.1	1.47177	-1.47177	4.13e-22	2.33e-20
TMEM163	1.47151	-1.47151	1.62e-36	2.53e-34
GRIN2A	1.4709	-1.4709	1.12e-10	1.56e-09
MROH9	1.47083	-1.47083	8.44e-14	1.8e-12
RIC3	1.47066	-1.47066	1.11e-27	1.04e-25
C9orf24	1.47057	-1.47057	3.62e-15	9.3e-14
SLC22A3	1.46934	-1.46933	2.95e-32	3.71e-30
ATP1A2	1.46904	-1.46904	2.67e-31	3.18e-29
DUOX1	1.46901	-1.46901	1.03e-29	1.12e-27
LINC02469	1.46822	-1.46822	3.08e-11	4.64e-10
TUBA4B	1.46683	-1.46683	3.86e-15	9.88e-14
LINC02122	1.46399	-1.46399	4.81e-10	6.09e-09
AC084375.1	1.46321	-1.46321	8.24e-14	1.76e-12
PIGR	1.46255	-1.46255	5.14e-15	1.3e-13
LINC01765	1.46125	-1.46125	1.21e-10	1.68e-09
LINC02471	1.45923	-1.45923	9.47e-11	1.33e-09
DYNLRB2	1.45921	-1.4592	4.66e-19	1.93e-17
SLC13A2	1.45845	-1.45845	3.19e-07	2.58e-06
CDH20	1.45799	-1.45799	1.94e-15	5.17e-14
AC007906.2	1.45418	-1.45418	2.41e-16	7.25e-15
IRX1	1.45277	-1.45277	1.06e-11	1.7e-10
RS1	1.45218	-1.45218	2.99e-22	1.72e-20
STOML3	1.45209	-1.45209	2.05e-11	3.16e-10
LINC02437	1.45117	-1.45117	0.009123	0.029306
CLDN18	1.45069	-1.45069	1.13e-10	1.57e-09
C14orf180	1.44868	-1.44868	1.77e-14	4.15e-13
LRRC52-AS1	1.44817	-1.44817	1.81e-13	3.69e-12
CFAP52	1.44812	-1.44812	1.78e-18	6.88e-17
ALPL	1.44431	-1.44431	6.34e-23	3.88e-21
DNAH12	1.4419	-1.4419	6.84e-16	1.94e-14
LINC01863	1.43987	-1.43987	4.58e-15	1.16e-13
SCN7A	1.43962	-1.43962	8.11e-36	1.22e-33
ARHGEF2-AS1	1.43805	-1.43805	3.25e-15	8.42e-14
ANGPTL5	1.43676	-1.43676	1.46e-27	1.36e-25
MYBPHL	1.43636	-1.43635	5.04e-14	1.11e-12
CABCOCO1	1.43575	-1.43575	1.38e-20	6.7e-19
FCER2	1.43534	-1.43534	1.2e-19	5.31e-18
CTXND1	1.43486	-1.43486	4.97e-22	2.79e-20
CD1A	1.43438	-1.43438	9.45e-16	2.63e-14
GAS2L2	1.43385	-1.43385	7.35e-16	2.08e-14
ZBTB16	1.43366	-1.43366	1.34e-18	5.29e-17
SFTPA1	1.43264	-1.43264	2.63e-13	5.28e-12
DNAAF1	1.43176	-1.43176	3.14e-19	1.33e-17
BNIP3P18	1.43168	-1.43168	1.53e-09	1.79e-08
LRRK2	1.42999	-1.42999	4.12e-23	2.56e-21
AC106738.2	1.42895	-1.42895	2.66e-12	4.64e-11
DIO1	1.42638	-1.42638	1.08e-14	2.61e-13
APOBEC4	1.4262	-1.4262	1.89e-10	2.54e-09
LINC01593	1.42552	-1.42552	3.46e-06	2.34e-05
LINC00603	1.42487	-1.42487	6.76e-07	5.18e-06
RN7SKP51	1.4247	-1.4247	1.05e-17	3.72e-16
DLEC1	1.42416	-1.42416	6.92e-22	3.84e-20
LRRC18	1.42328	-1.42328	6.58e-16	1.87e-14
ALOX15B	1.42313	-1.42313	5.29e-22	2.97e-20
WDR11-AS1	1.42263	-1.42263	2.37e-23	1.51e-21
AC004888.1	1.422	-1.422	7.73e-09	8.11e-08
HLF	1.42147	-1.42147	1.16e-24	8.44e-23
CFAP100	1.41899	-1.41899	7.13e-14	1.54e-12
CYP4F24P	1.4188	-1.4188	1.01e-11	1.63e-10
CYP2B7P	1.41856	-1.41856	4.74e-17	1.56e-15
SLC6A4	1.41761	-1.41761	9.21e-14	1.95e-12
GKN1	1.41729	-1.41729	0.002618	0.009715
AL513548.1	1.41676	-1.41676	3.72e-05	0.000208
DNAI1	1.41655	-1.41655	6.93e-14	1.5e-12
SRGAP3-AS4	1.41647	-1.41647	3.72e-10	4.8e-09
PCARE	1.41631	-1.41631	5.09e-12	8.55e-11
EPPIN-WFDC6	1.41511	-1.41511	3.61e-06	2.43e-05
C1orf189	1.41436	-1.41436	2.4e-15	6.33e-14
ADH1A	1.41429	-1.41429	7.4e-19	3e-17
CFAP65	1.4131	-1.4131	2.7e-15	7.07e-14
ZSCAN4	1.41147	-1.41147	5.71e-12	9.53e-11
PPP1R42	1.41146	-1.41146	1.35e-14	3.21e-13
AL353149.1	1.41006	-1.41005	0.0015	0.005883
KCNE1B	1.40427	-1.40427	3.52e-13	6.94e-12
CYP4Z1	1.40393	-1.40393	2.07e-19	8.95e-18
AL034346.1	1.4037	-1.4037	8.14e-15	1.99e-13
DIO3OS	1.40265	-1.40265	3.95e-19	1.66e-17
AC009093.3	1.40246	-1.40246	2.88e-17	9.73e-16
AP004550.1	1.40197	-1.40197	4.12e-05	0.000229
C18orf63	1.40091	-1.40091	3.75e-10	4.84e-09
AKAP14	1.39972	-1.39972	4.73e-11	6.96e-10
PTCHD4	1.39808	-1.39808	5.46e-21	2.76e-19
LPAL2	1.39757	-1.39757	5.16e-41	1e-38
AC073862.3	1.39398	-1.39398	2.77e-11	4.21e-10
LINC01070	1.3916	-1.3916	5.81e-05	0.000313
OTC	1.39043	-1.39042	2.29e-11	3.5e-10
KIAA0408	1.38986	-1.38986	8.08e-20	3.65e-18
ARMH2	1.38954	-1.38954	2.55e-11	3.89e-10
AL589765.7	1.38912	-1.38912	9.78e-11	1.37e-09
KRT33B	1.38884	-1.38884	6.5e-05	0.000347
CIBAR2	1.38818	-1.38818	3.24e-15	8.39e-14
TTLL10	1.38774	-1.38774	3.43e-17	1.15e-15
TTC29	1.38773	-1.38773	2.94e-11	4.45e-10
LINC01996	1.38741	-1.38741	2.79e-11	4.24e-10
ADCY2	1.38708	-1.38708	4.97e-20	2.28e-18
MYOCD	1.38702	-1.38702	3.62e-25	2.76e-23
GPR12	1.38432	-1.38432	1.17e-06	8.56e-06
NTRK2	1.38369	-1.38369	7.63e-19	3.08e-17
CAPSL	1.38313	-1.38313	4.68e-11	6.89e-10
AC022497.1	1.38301	-1.38301	5.9e-34	8.01e-32
CXCL14	1.38282	-1.38282	1.35e-11	2.13e-10
GGT6	1.38146	-1.38146	3.63e-17	1.21e-15
ADH7	1.38135	-1.38135	2.9e-09	3.25e-08
AADAC	1.38023	-1.38023	4.78e-12	8.06e-11
MORN5	1.37714	-1.37714	4.31e-11	6.39e-10
AC021382.1	1.37504	-1.37504	0.000208	0.000996
VSIG2	1.37375	-1.37375	4.23e-18	1.58e-16
SPINK7	1.37346	-1.37346	1.32e-12	2.4e-11
AL133320.2	1.37048	-1.37048	7.43e-07	5.65e-06
DCDC2B	1.36966	-1.36966	1.27e-19	5.64e-18
CFAP77	1.36936	-1.36936	5.4e-12	9.03e-11
AC105206.1	1.36759	-1.36759	5.5e-08	5.04e-07
PLA2G12B	1.36719	-1.36719	3.84e-11	5.72e-10
SLC14A2	1.36673	-1.36673	5.05e-07	3.95e-06
AQP5	1.36584	-1.36584	5.5e-10	6.91e-09
SELENBP1	1.36529	-1.36529	9.64e-40	1.74e-37
CYP17A1	1.36507	-1.36507	1.92e-24	1.37e-22
MAMDC2	1.35759	-1.35759	5.68e-28	5.51e-26
RPS2P45	1.35728	-1.35727	6.36e-21	3.19e-19
BTNL9	1.35697	-1.35697	5.61e-26	4.58e-24
AL356583.3	1.35663	-1.35663	1.22e-05	7.5e-05
DUOXA1	1.35483	-1.35483	3.95e-25	3e-23
ART4	1.35476	-1.35476	6.52e-31	7.67e-29
PRMT8	1.35461	-1.35461	3.38e-12	5.83e-11
MIR4672	1.35437	-1.35437	7.01e-10	8.66e-09
HEPACAM	1.35394	-1.35394	1.09e-09	1.3e-08
SFTPA2	1.35328	-1.35328	3.68e-12	6.32e-11
GRIA1	1.35301	-1.35301	2.44e-14	5.59e-13
GSG1L	1.35301	-1.353	4.35e-13	8.48e-12
ACOXL	1.35265	-1.35265	8.08e-29	8.29e-27
AC105398.1	1.35255	-1.35255	0.000124	0.000623
LYPD2	1.35146	-1.35146	6.71e-10	8.31e-09
CRB3P1	1.35036	-1.35036	2.74e-05	0.000157
AL445430.1	1.34963	-1.34963	3.34e-06	2.26e-05
PCDH20	1.34729	-1.34729	5.07e-15	1.28e-13
TPPP3	1.34708	-1.34708	5.79e-24	3.89e-22
WDR38	1.34601	-1.34601	3.83e-11	5.7e-10
GRM7	1.34392	-1.34392	3.77e-13	7.4e-12
NPAS3	1.34291	-1.34291	8.35e-13	1.56e-11
AL117190.1	1.34271	-1.34271	2.83e-11	4.29e-10
OGN	1.34109	-1.34109	1.17e-20	5.72e-19
AC103719.1	1.34079	-1.34079	5.82e-06	3.77e-05
CFAP46	1.34075	-1.34074	1.27e-14	3.03e-13
SAXO2	1.34058	-1.34058	5.84e-19	2.4e-17
AC073149.1	1.34053	-1.34053	2.38e-17	8.1e-16
AC005592.1	1.3397	-1.3397	1.45e-15	3.95e-14
CA4	1.33963	-1.33963	3.26e-14	7.36e-13
KCNK16	1.33923	-1.33923	4.98e-07	3.9e-06
CBLIF	1.33921	-1.33921	9e-05	0.000466
S100G	1.33914	-1.33914	1.81e-06	1.28e-05
AC147055.3	1.33746	-1.33746	0.003138	0.01141
AC012511.1	1.33714	-1.33714	1.19e-30	1.38e-28
IMPA1P1	1.33588	-1.33588	9.77e-11	1.37e-09
AQP10	1.33401	-1.33401	6.49e-15	1.62e-13
AL445489.1	1.33355	-1.33355	9.77e-07	7.27e-06
LINC01210	1.33298	-1.33298	0.019843	0.057838
MGAT4D	1.33197	-1.33197	3.14e-07	2.55e-06
ENAM	1.33155	-1.33155	3.16e-15	8.19e-14
CLTRN	1.33122	-1.33122	1.04e-17	3.69e-16
SERPINB10	1.33095	-1.33095	1.07e-08	1.1e-07
AC133963.1	1.32948	-1.32948	1.36e-13	2.82e-12
HOXD1	1.32947	-1.32947	6.52e-15	1.62e-13
AFF3	1.32924	-1.32924	8.45e-23	5.14e-21
MIR663AHG	1.3282	-1.3282	8.23e-11	1.17e-09
GATA6-AS1	1.32794	-1.32794	3.3e-17	1.1e-15
AC012317.1	1.32638	-1.32638	1.84e-06	1.3e-05
AC005165.1	1.32613	-1.32613	7.35e-15	1.81e-13
ASPG	1.32291	-1.32291	7.43e-11	1.06e-09
AC010255.1	1.32137	-1.32138	5.21e-14	1.15e-12
PAX7	1.32108	-1.32108	0.000295	0.001366
EFCAB1	1.32098	-1.32098	5.05e-12	8.48e-11
LINC01055	1.32071	-1.32071	2.21e-20	1.05e-18
PGM5P4-AS1	1.32008	-1.32008	4.34e-16	1.26e-14
CBR1	1.31949	-1.31949	1.37e-21	7.4e-20
GGTLC5P	1.31944	-1.31944	2.96e-09	3.31e-08
ZNRF2P3	1.3194	-1.3194	1.76e-08	1.75e-07
AC090371.1	1.31636	-1.31636	5.7e-05	0.000308
LMNTD1	1.31565	-1.31565	2.69e-08	2.6e-07
AL139041.1	1.31509	-1.31509	5.57e-24	3.76e-22
