# Supplementary material for: Polo-like kinase 1 suppresses lung adenocarcinoma immunity through necroptosis
Source: Oncol Res. 2023 Sep 15;31(6):937–53. doi: 10.32604/or.2023.030933 (PMC10513947; doi:10.32604/or.2023.030933)
Supplement: Supplementary Table 3 [file OncolRes-31-30933-s003.xlsx]

## Sheet: Supplementary Table 3
Supplementary Table 3. GO enrichment analysis
Ontology	ID	Description	GeneRatio	BgRatio	p.value	p.adjust	qvalue
BP	GO:0007059	chromosome segregation	75/1331	321/18670	1.67e-20	8.63e-17	7.75e-17
BP	GO:0000280	nuclear division	82/1331	407/18670	4.58e-18	1.18e-14	1.06e-14
BP	GO:0098813	nuclear chromosome segregation	62/1331	262/18670	1.88e-17	3.24e-14	2.91e-14
BP	GO:0048285	organelle fission	84/1331	449/18670	1.91e-16	2.46e-13	2.21e-13
CC	GO:0000793	condensed chromosome	51/1421	223/19717	9.17e-14	4.99e-11	4.17e-11
CC	GO:0000779	condensed chromosome, centromeric region	34/1421	118/19717	1.25e-12	2.32e-10	1.94e-10
CC	GO:0000775	chromosome, centromeric region	45/1421	193/19717	1.28e-12	2.32e-10	1.94e-10
CC	GO:0000777	condensed chromosome kinetochore	30/1421	105/19717	3.31e-11	4.51e-09	3.77e-09
MF	GO:0004252	serine-type endopeptidase activity	32/1307	160/17697	1.89e-07	0.000161	0.00014
MF	GO:0003777	microtubule motor activity	21/1307	84/17697	5.3e-07	0.000161	0.00014
MF	GO:0005179	hormone activity	26/1307	122/17697	7.29e-07	0.000161	0.00014
MF	GO:0017171	serine hydrolase activity	34/1307	186/17697	7.32e-07	0.000161	0.00014
