# Supplementary material for: Polo-like kinase 1 suppresses lung adenocarcinoma immunity through necroptosis
Source: Oncol Res. 2023 Sep 15;31(6):937–53. doi: 10.32604/or.2023.030933 (PMC10513947; doi:10.32604/or.2023.030933)
Supplement: Supplementary Table 4 [file OncolRes-31-30933-s004.xlsx]

## Sheet: Supplementary Table 4
Supplementary Table 4. KEGG enrichment analysis
Ontology	ID	Description	GeneRatio	BgRatio	p.value	p.adjust	qvalue
KEGG	hsa04080	Neuroactive ligand-receptor interaction	60/543	341/8076	2.3e-12	6.85e-10	6.36e-10
KEGG	hsa04110	Cell cycle	29/543	124/8076	1.88e-09	2.81e-07	2.61e-07
KEGG	hsa00830	Retinol metabolism	19/543	68/8076	5.83e-08	5.79e-06	5.38e-06
KEGG	hsa00980	Metabolism of xenobiotics by cytochrome P450	19/543	77/8076	4.99e-07	3.71e-05	3.45e-05
KEGG	hsa00982	Drug metabolism - cytochrome P450	17/543	71/8076	3.12e-06	0.000186	0.000173
