# Supplementary material for: Polo-like kinase 1 suppresses lung adenocarcinoma immunity through necroptosis
Source: Oncol Res. 2023 Sep 15;31(6):937–53. doi: 10.32604/or.2023.030933 (PMC10513947; doi:10.32604/or.2023.030933)
Supplement: Supplementary Table 5 [file OncolRes-31-30933-s005.xlsx]

## Sheet: Supplementary Table 5
Supplementary Table 5. Univariate Cox regression analysis
Characteristics	Total(N)	HR (95% CI) Univariate analysis	p value Univariate analysis
T stage	523
T1 & T2	457	Reference
T3 & T4	66	2.317 (1.591-3.375)	<0.001
N stage	510
N0&N1	437	Reference
N2&N3	73	2.321 (1.631-3.303)	<0.001
M stage	377
M0	352	Reference
M1	25	2.136 (1.248-3.653)	0.006
Pathologic stage	518
Stage I&Stage II	411	Reference
Stage III&Stage IV	107	2.664 (1.960-3.621)	<0.001
Age	516
<=65	255	Reference
>65	261	1.223 (0.916-1.635)	0.172
Gender	526
Female	280	Reference
Male	246	1.070 (0.803-1.426)	0.642
Residual tumor	363
R0&R1	360	Reference
R2	3	10.300 (3.205-33.101)	<0.001
PLK1	526
Low	265	Reference
High	261	1.875 (1.399-2.513)	<0.001
