# Supplementary material for: Polo-like kinase 1 suppresses lung adenocarcinoma immunity through necroptosis
Source: Oncol Res. 2023 Sep 15;31(6):937–53. doi: 10.32604/or.2023.030933 (PMC10513947; doi:10.32604/or.2023.030933)
Supplement: Supplementary Table 6 [file OncolRes-31-30933-s006.xlsx]

## Sheet: Supplementary Table 6
Supplementary Table 6 Multivariate Cox regression analysis
Characteristics	Total(N)	HR (95% CI) Multivariate analysis	p value Multivariate analysis
T stage	523
T1 & T2	457
T3 & T4	66	2.239 (1.317-3.806)	0.003
N stage	510
N0&N1	437
N2&N3	73	1.426 (0.588-3.455)	0.433
M stage	377
M0	352
M1	25	1.163 (0.466-2.901)	0.747
Pathologic stage	518
Stage I&Stage II	411
Stage III&Stage IV	107	1.399 (0.568-3.450)	0.466
Residual tumor	363
R0&R1	360
R2	3	2.759 (0.580-13.121)	0.202
PLK1	526
Low	265
High	261	1.686 (1.136-2.501)	0.009
