# Supplementary material for: Polo-like kinase 1 suppresses lung adenocarcinoma immunity through necroptosis
Source: Oncol Res. 2023 Sep 15;31(6):937–53. doi: 10.32604/or.2023.030933 (PMC10513947; doi:10.32604/or.2023.030933)
Supplement: Supplementary Table 7 [file OncolRes-31-30933-s007.xlsx]

## Sheet: Supplementary Table 7
Supplementary Table 7. Correlation of infiltrating immune
Cell	Pearson	p value	Spearman	p value
aDC	0.085	0.054	0.097	0.028
B cells	-0.193	<0.001	-0.198	<0.001
CD8 T cells	-0.26	<0.001	-0.27	<0.001
Cytotoxic cells	-0.084	0.056	-0.087	0.05
DC	-0.275	<0.001	-0.282	<0.001
Eosinophils	-0.3	<0.001	-0.321	<0.001
iDC	-0.312	<0.001	-0.326	<0.001
Macrophages	-0.163	<0.001	-0.163	<0.001
Mast cells	-0.466	<0.001	-0.472	<0.001
Neutrophils	-0.03	0.492	-0.014	0.745
NK CD56bright cells	-0.083	0.061	-0.054	0.225
NK CD56dim cells	0.243	<0.001	0.257	<0.001
NK cells	-0.118	0.007	-0.118	0.007
pDC	-0.195	<0.001	-0.169	<0.001
T cells	-0.145	<0.001	-0.151	<0.001
T helper cells	0.076	0.085	0.067	0.132
Tcm	-0.098	0.026	-0.101	0.022
Tem	-0.054	0.218	-0.045	0.31
TFH	-0.343	<0.001	-0.347	<0.001
Tgd	0.292	<0.001	0.283	<0.001
Th1 cells	-0.074	0.095	-0.075	0.091
Th17 cells	-0.201	<0.001	-0.169	<0.001
Th2 cells	0.733	<0.001	0.735	<0.001
TReg	0.085	0.055	0.091	0.04
